# Supplementary material for: Involvement of Wnt Signaling Pathways in the Metamorphosis of the Bryozoan Bugula neritina
Source: PLoS One. 2012 Mar 20;7(3):e33323. doi: 10.1371/journal.pone.0033323 (PMC3308966; doi:10.1371/journal.pone.0033323)
Supplement: Table S2 — Primers for the qRT-PCR assay. (XLS) [file pone.0033323.s005.xls]

## Sheet: Primer pair for RT-PCR
Contig No. (from B. neritina transcriptome)	gene name	Forward primer (5'->3')	Reverse Primer (5'->3')
Contig838_3	BnWnt6	ACGGGCTGTCTGGCTCCTGTA	TCCAGCACGTCTTTACAGT
F0BWI0G03GPK3X_3	BnWnt10	AGGTAGCTATGGTACTCGAGGA	AGAAGCCTCTGCCACAGCA
F0BWI0G03HKI38_2	BnFz5/8	GGCATCTCTCTGCTGTTGGCGAT	TTCTGTGCGAATCTGTCGGCGC
F0BWI0G03G70NP_4	BnFz1/2/7	AGCAAGTTCTTCAGAAGATTAG	TACAGCGGCCTCTTGAGGCT
Contig4642_6	BnFz4/9/10	TGGCTTTCTGTTACCTCATCTATGCA	TGCCAGCCACGTCTGGTGGCT
Contig2179_3	BnsFRP	AGGCAACATGTTGCGAGTTTTTGT	TCAAGGACGTTGGGGATTCTCA
Contig4081_3	Bnβcat	GCATCCAGAGAGTGGCTGCTGG	GGGATGCGTACCCAAGTCAGGC
F0Q158E04JOBE7_6	BnGSK3β	TGGAGCATGTAAACATCGTGA	CGATGGCACACACCATGAGC
F0BWI0G03GX1UO_5	18s ribosomal protein	CCGGCGACGCCTTCACTGAG	CGCGCCTGCTGCAAACCTTG
